# Supplementary material for: Proteomic Profiling and T Cell Receptor Usage of Abacavir Susceptible Subjects
Source: Biomedicines. 2022 Mar 17;10(3):693. doi: 10.3390/biomedicines10030693 (PMC8945713; doi:10.3390/biomedicines10030693)
Supplement: Supplementary file 1 [file biomedicines-10-00693-s001.zip]

Archive with 1 entries (1 files):
- biomedicines-1574440-supplementary.pdf
